# Supplementary material for: The role of anterior insular cortex inputs to dorsolateral striatum in binge alcohol drinking
Source: eLife. 2022 Sep 13;11:e77411. doi: 10.7554/eLife.77411 (PMC9470166; doi:10.7554/eLife.77411)
Supplement: Figure 1—source data 1. [file elife-77411-fig1-data1.zip]

Archive with 16 entries (15 files):
- Fig1/
- __MACOSX/._Fig1
- Fig1/Fig1G.xlsx
- __MACOSX/Fig1/._Fig1G.xlsx
- Fig1/.DS_Store
- __MACOSX/Fig1/._.DS_Store
- Fig1/Fig1F.xlsx
- __MACOSX/Fig1/._Fig1F.xlsx
- Fig1/Fig1C.xlsx
- __MACOSX/Fig1/._Fig1C.xlsx
- Fig1/Fig1E.xlsx
- __MACOSX/Fig1/._Fig1E.xlsx
- Fig1/Fig1D.xlsx
- __MACOSX/Fig1/._Fig1D.xlsx
- Fig1/Fig1H.xlsx
- __MACOSX/Fig1/._Fig1H.xlsx
