# Supplementary material for: The role of anterior insular cortex inputs to dorsolateral striatum in binge alcohol drinking
Source: eLife. 2022 Sep 13;11:e77411. doi: 10.7554/eLife.77411 (PMC9470166; doi:10.7554/eLife.77411)
Supplement: Figure 1—figure supplement 2—source data 1. [file elife-77411-fig1-figsupp2-data1.zip]

Archive with 6 entries (5 files):
- Fig1-figure supplement 2/
- __MACOSX/._Fig1-figure supplement 2
- Fig1-figure supplement 2/Fig1-figure supplement2.xlsx
- __MACOSX/Fig1-figure supplement 2/._Fig1-figure supplement2.xlsx
- Fig1-figure supplement 2/.DS_Store
- __MACOSX/Fig1-figure supplement 2/._.DS_Store
