# Supplementary material for: The role of anterior insular cortex inputs to dorsolateral striatum in binge alcohol drinking
Source: eLife. 2022 Sep 13;11:e77411. doi: 10.7554/eLife.77411 (PMC9470166; doi:10.7554/eLife.77411)
Supplement: Figure 1—figure supplement 2—source data 1. [file elife-77411-fig1-figsupp2-data1.zip › Fig1-figure supplement 2/Fig1-figure supplement2.xlsx]

## Sheet: Sheet1
	Grams per Kg	concentration
0	1.25238	0.0138412
1	3.25361	0.0184903
2	3.04633	0.0662684
3	2.30365	0.0288737
4	3.8332	0.0341929
6	3.97163	0.0670668
8	3.37553	0.0359316
9	3.89831	0.0445413
10	3.47826	0.0422004
11	2.92683	0.0351407
12	4.05797	0.0831347
13	4.21488	0.126424
14	3.64312	0.075842
15	4.84615	0.10065
16	4.40299	0.0846877
