# Supplementary material for: The role of anterior insular cortex inputs to dorsolateral striatum in binge alcohol drinking
Source: eLife. 2022 Sep 13;11:e77411. doi: 10.7554/eLife.77411 (PMC9470166; doi:10.7554/eLife.77411)
Supplement: Figure 1—figure supplement 3—source data 1. [file elife-77411-fig1-figsupp3-data1.zip]

Archive with 6 entries (5 files):
- Fig1-figure supplement 3/
- __MACOSX/._Fig1-figure supplement 3
- Fig1-figure supplement 3/.DS_Store
- __MACOSX/Fig1-figure supplement 3/._.DS_Store
- Fig1-figure supplement 3/Fig1-figsupplement3.xlsx
- __MACOSX/Fig1-figure supplement 3/._Fig1-figsupplement3.xlsx
