# Supplementary material for: The role of anterior insular cortex inputs to dorsolateral striatum in binge alcohol drinking
Source: eLife. 2022 Sep 13;11:e77411. doi: 10.7554/eLife.77411 (PMC9470166; doi:10.7554/eLife.77411)
Supplement: Figure 1—figure supplement 4—source data 1. [file elife-77411-fig1-figsupp4-data1.zip]

Archive with 12 entries (11 files):
- Fig1-figure supplement 4/
- __MACOSX/._Fig1-figure supplement 4
- Fig1-figure supplement 4/Fig1S4F.xlsx
- __MACOSX/Fig1-figure supplement 4/._Fig1S4F.xlsx
- Fig1-figure supplement 4/Fig1S4E.xlsx
- __MACOSX/Fig1-figure supplement 4/._Fig1S4E.xlsx
- Fig1-figure supplement 4/Fig1S4D.xlsx
- __MACOSX/Fig1-figure supplement 4/._Fig1S4D.xlsx
- Fig1-figure supplement 4/Fig1S4C.xlsx
- __MACOSX/Fig1-figure supplement 4/._Fig1S4C.xlsx
- Fig1-figure supplement 4/Fig1S4B.xlsx
- __MACOSX/Fig1-figure supplement 4/._Fig1S4B.xlsx
