# Supplementary material for: The role of anterior insular cortex inputs to dorsolateral striatum in binge alcohol drinking
Source: eLife. 2022 Sep 13;11:e77411. doi: 10.7554/eLife.77411 (PMC9470166; doi:10.7554/eLife.77411)
Supplement: Figure 1—figure supplement 5—source data 1. [file elife-77411-fig1-figsupp5-data1.zip]

Archive with 12 entries (11 files):
- Fig1-figure supplement 5/
- __MACOSX/._Fig1-figure supplement 5
- Fig1-figure supplement 5/Fig1S5G.xlsx
- __MACOSX/Fig1-figure supplement 5/._Fig1S5G.xlsx
- Fig1-figure supplement 5/Fig1S5F.xlsx
- __MACOSX/Fig1-figure supplement 5/._Fig1S5F.xlsx
- Fig1-figure supplement 5/Fig1S5C.xlsx
- __MACOSX/Fig1-figure supplement 5/._Fig1S5C.xlsx
- Fig1-figure supplement 5/Fig1S5E.xlsx
- __MACOSX/Fig1-figure supplement 5/._Fig1S5E.xlsx
- Fig1-figure supplement 5/Fig1S5D.xlsx
- __MACOSX/Fig1-figure supplement 5/._Fig1S5D.xlsx
