# Supplementary material for: The role of anterior insular cortex inputs to dorsolateral striatum in binge alcohol drinking
Source: eLife. 2022 Sep 13;11:e77411. doi: 10.7554/eLife.77411 (PMC9470166; doi:10.7554/eLife.77411)
Supplement: Figure 1—figure supplement 5—source data 1. [file elife-77411-fig1-figsupp5-data1.zip › Fig1-figure supplement 5/Fig1S5C.xlsx]

## Sheet: Sheet1
	Final Session	Fluid	Intake
52	Final Session	Alcohol	2.07845
55	Final Session	Alcohol	2.79057
59	Final Session	Alcohol	3.0178
67	Final Session	Alcohol	1.0954
68	Final Session	Alcohol	2.74778
