# Supplementary material for: The role of anterior insular cortex inputs to dorsolateral striatum in binge alcohol drinking
Source: eLife. 2022 Sep 13;11:e77411. doi: 10.7554/eLife.77411 (PMC9470166; doi:10.7554/eLife.77411)
Supplement: Figure 1—figure supplement 5—source data 1. [file elife-77411-fig1-figsupp5-data1.zip › Fig1-figure supplement 5/Fig1S5D.xlsx]

## Sheet: Sheet1
	Final Session	Fluid	Intake
34	Final Session	Water	27.5109
36	Final Session	Water	29.2237
61	Final Session	Water	24.2798
65	Final Session	Water	30.6034
69	Final Session	Water	20.332
