# Supplementary material for: The role of anterior insular cortex inputs to dorsolateral striatum in binge alcohol drinking
Source: eLife. 2022 Sep 13;11:e77411. doi: 10.7554/eLife.77411 (PMC9470166; doi:10.7554/eLife.77411)
Supplement: Figure 2—source data 1. [file elife-77411-fig2-data1.zip]

Archive with 10 entries (9 files):
- Fig2/
- __MACOSX/._Fig2
- Fig2/Fig2G.xlsx
- __MACOSX/Fig2/._Fig2G.xlsx
- Fig2/Fig2E.xlsx
- __MACOSX/Fig2/._Fig2E.xlsx
- Fig2/Fig2D.xlsx
- __MACOSX/Fig2/._Fig2D.xlsx
- Fig2/Fig2H.xlsx
- __MACOSX/Fig2/._Fig2H.xlsx
