# Supplementary material for: The role of anterior insular cortex inputs to dorsolateral striatum in binge alcohol drinking
Source: eLife. 2022 Sep 13;11:e77411. doi: 10.7554/eLife.77411 (PMC9470166; doi:10.7554/eLife.77411)
Supplement: Figure 2—figure supplement 3—source data 1. [file elife-77411-fig2-figsupp3-data1.zip]

Archive with 6 entries (5 files):
- Fig2-figure supplement 3/
- __MACOSX/._Fig2-figure supplement 3
- Fig2-figure supplement 3/Fig2S3A.xlsx
- __MACOSX/Fig2-figure supplement 3/._Fig2S3A.xlsx
- Fig2-figure supplement 3/Fig2S3B.xlsx
- __MACOSX/Fig2-figure supplement 3/._Fig2S3B.xlsx
