# Supplementary material for: The role of anterior insular cortex inputs to dorsolateral striatum in binge alcohol drinking
Source: eLife. 2022 Sep 13;11:e77411. doi: 10.7554/eLife.77411 (PMC9470166; doi:10.7554/eLife.77411)
Supplement: Figure 2—figure supplement 5—source data 1. [file elife-77411-fig2-figsupp5-data1.zip]

Archive with 18 entries (17 files):
- Fig2-figure supplement 5/
- __MACOSX/._Fig2-figure supplement 5
- Fig2-figure supplement 5/Fig2S5A.xlsx
- __MACOSX/Fig2-figure supplement 5/._Fig2S5A.xlsx
- Fig2-figure supplement 5/Fig2S5G.xlsx
- __MACOSX/Fig2-figure supplement 5/._Fig2S5G.xlsx
- Fig2-figure supplement 5/Fig2S5F.xlsx
- __MACOSX/Fig2-figure supplement 5/._Fig2S5F.xlsx
- Fig2-figure supplement 5/Fig2S5E.xlsx
- __MACOSX/Fig2-figure supplement 5/._Fig2S5E.xlsx
- Fig2-figure supplement 5/Fig2S5H.xlsx
- __MACOSX/Fig2-figure supplement 5/._Fig2S5H.xlsx
- Fig2-figure supplement 5/Fig2S5D.xlsx
- __MACOSX/Fig2-figure supplement 5/._Fig2S5D.xlsx
- Fig2-figure supplement 5/Fig2S5C.xlsx
- __MACOSX/Fig2-figure supplement 5/._Fig2S5C.xlsx
- Fig2-figure supplement 5/Fig2S5B.xlsx
- __MACOSX/Fig2-figure supplement 5/._Fig2S5B.xlsx
