# Supplementary material for: The role of anterior insular cortex inputs to dorsolateral striatum in binge alcohol drinking
Source: eLife. 2022 Sep 13;11:e77411. doi: 10.7554/eLife.77411 (PMC9470166; doi:10.7554/eLife.77411)
Supplement: Figure 2—figure supplement 5—source data 1. [file elife-77411-fig2-figsupp5-data1.zip › Fig2-figure supplement 5/Fig2S5F.xlsx]

## Sheet: Sheet1
	Fluid	PS Amplitude %
0	Water	96.6597
1	Water	97.0141
2	Water	102.709
3	Alcohol	109.403
4	Alcohol	122.342
5	Alcohol	136.25
6	Alcohol	131.715
7	Water	104.687
8	Water	129.421
9	Water	113.368
10	Alcohol	82.132
11	Alcohol	93.1477
12	Alcohol	95.3132
13	Alcohol	114.748
14	Alcohol	108.988
15	Alcohol	119.38
16	Water	107.115
17	Water	122.66
18	Water	100.537
