# Supplementary material for: The role of anterior insular cortex inputs to dorsolateral striatum in binge alcohol drinking
Source: eLife. 2022 Sep 13;11:e77411. doi: 10.7554/eLife.77411 (PMC9470166; doi:10.7554/eLife.77411)
Supplement: Figure 2—figure supplement 6—source data 1. [file elife-77411-fig2-figsupp6-data1.zip]

Archive with 4 entries (3 files):
- FIg2-figure supplement 6/
- __MACOSX/._FIg2-figure supplement 6
- FIg2-figure supplement 6/Fig2S6B.xlsx
- __MACOSX/FIg2-figure supplement 6/._Fig2S6B.xlsx
