# Supplementary material for: The role of anterior insular cortex inputs to dorsolateral striatum in binge alcohol drinking
Source: eLife. 2022 Sep 13;11:e77411. doi: 10.7554/eLife.77411 (PMC9470166; doi:10.7554/eLife.77411)
Supplement: Figure 3—source code 1. [file elife-77411-fig3-code1.zip]

Archive with 1 entries (1 files):
- 27-01-2022-SR-eLife-77411/ML_Modeling_fluidxvirus.ipynb
