# Supplementary material for: The role of anterior insular cortex inputs to dorsolateral striatum in binge alcohol drinking
Source: eLife. 2022 Sep 13;11:e77411. doi: 10.7554/eLife.77411 (PMC9470166; doi:10.7554/eLife.77411)
Supplement: Figure 3—source data 1. [file elife-77411-fig3-data1.zip]

Archive with 27 entries (26 files):
- Fig3/
- Fig3/Fig3G.xlsx
- __MACOSX/Fig3/._Fig3G.xlsx
- Fig3/Fig3K.xlsx
- __MACOSX/Fig3/._Fig3K.xlsx
- Fig3/Fig3J.xlsx
- __MACOSX/Fig3/._Fig3J.xlsx
- Fig3/Fig3F.xlsx
- __MACOSX/Fig3/._Fig3F.xlsx
- Fig3/Fig3M.xlsx
- __MACOSX/Fig3/._Fig3M.xlsx
- Fig3/Fig3A.xlsx
- __MACOSX/Fig3/._Fig3A.xlsx
- Fig3/Fig3L.xlsx
- __MACOSX/Fig3/._Fig3L.xlsx
- Fig3/Fig3C.xlsx
- __MACOSX/Fig3/._Fig3C.xlsx
- Fig3/Fig3B.xlsx
- __MACOSX/Fig3/._Fig3B.xlsx
- Fig3/Fig3E.xlsx
- __MACOSX/Fig3/._Fig3E.xlsx
- Fig3/Fig3I.xlsx
- __MACOSX/Fig3/._Fig3I.xlsx
- Fig3/Fig3H.xlsx
- __MACOSX/Fig3/._Fig3H.xlsx
- Fig3/Fig3D.xlsx
- __MACOSX/Fig3/._Fig3D.xlsx
