# Supplementary material for: The role of anterior insular cortex inputs to dorsolateral striatum in binge alcohol drinking
Source: eLife. 2022 Sep 13;11:e77411. doi: 10.7554/eLife.77411 (PMC9470166; doi:10.7554/eLife.77411)
Supplement: Figure 4—source data 1. [file elife-77411-fig4-data1.zip]

Archive with 15 entries (14 files):
- Fig4/
- Fig4/Fig4F.xlsx
- __MACOSX/Fig4/._Fig4F.xlsx
- Fig4/Fig4J.xlsx
- __MACOSX/Fig4/._Fig4J.xlsx
- Fig4/Fig4G.xlsx
- __MACOSX/Fig4/._Fig4G.xlsx
- Fig4/Fig4I.xlsx
- __MACOSX/Fig4/._Fig4I.xlsx
- Fig4/Fig4E.xlsx
- __MACOSX/Fig4/._Fig4E.xlsx
- Fig4/Fig4B.xlsx
- __MACOSX/Fig4/._Fig4B.xlsx
- Fig4/Fig4C.xlsx
- __MACOSX/Fig4/._Fig4C.xlsx
