# Supplementary material for: The role of anterior insular cortex inputs to dorsolateral striatum in binge alcohol drinking
Source: eLife. 2022 Sep 13;11:e77411. doi: 10.7554/eLife.77411 (PMC9470166; doi:10.7554/eLife.77411)
Supplement: Figure 4—source data 1. [file elife-77411-fig4-data1.zip › Fig4/Fig4F.xlsx]

## Sheet: Sheet1
	Virus	LightEntryFrequency
0	ChR2	21
1	ChR2	25
2	ChR2	17
3	ChR2	26
4	eGFP	14
5	eGFP	9
6	eGFP	32
7	eGFP	24
8	ChR2	15
9	ChR2	11
10	eGFP	8
11	eGFP	22
