# Supplementary material for: The role of anterior insular cortex inputs to dorsolateral striatum in binge alcohol drinking
Source: eLife. 2022 Sep 13;11:e77411. doi: 10.7554/eLife.77411 (PMC9470166; doi:10.7554/eLife.77411)
Supplement: Figure 4—source data 1. [file elife-77411-fig4-data1.zip › Fig4/Fig4G.xlsx]

## Sheet: Sheet1
	Virus	LatencytoDark
0	ChR2	10.01
1	ChR2	10.37
2	ChR2	5.99
3	ChR2	5.21
4	eGFP	5.39
5	eGFP	3.41
6	eGFP	7.36
7	eGFP	7.98
8	ChR2	5.55
9	ChR2	3.91
10	eGFP	7.49
11	eGFP	2.83
